# Supplementary material for: Optimizing Nanosuspension Drug Release and Wound Healing Using a Design of Experiments Approach: Improving the Drug Delivery Potential of NDH-4338 for Treating Chemical Burns
Source: Pharmaceutics. 2024 Mar 27;16(4):471. doi: 10.3390/pharmaceutics16040471 (PMC11053863; doi:10.3390/pharmaceutics16040471)
Supplement: Supplementary file 1 [file pharmaceutics-16-00471-s001.zip]

Archive with 1 entries (1 files):
- Supplementary Materials Word Document version (with captions).pdf
